# Supplementary material for: The phosphoenolpyruvate phosphotransferase system regulates cell length and width through semi-independent pathways
Source: Mol Biol Cell. 2026 Jul 27;37(8):ar77. doi: 10.1091/mbc.E26-03-0129 (PMC13426487; doi:10.1091/mbc.E26-03-0129)
Supplement: Supplementary file 2 [file mbc-37-ar77-s002.xlsx]

## Sheet: Sheet1
Figure 2
Strains	adjusted P value length	adjusted P value width
WT vs. ptsI	<0.001	<0.001
WT vs. cyaA	<0.001	<0.001
WT vs. crr	<0.001	<0.001
WT vs. crp	<0.001	<0.001
WT vs. cyaA;crr	<0.001	<0.001
WT vs. cyaA;crp	<0.001	<0.001
WT vs. crr;crp	<0.001	<0.001
WT vs. ptsI;crp	<0.001	<0.001
WT vs. ptsI;crr	<0.001	<0.001
WT vs. ptsI;cyaA	<0.001	<0.001
ptsI vs. cyaA	0.003	0.003
ptsI vs. crr	0.21	0.21
ptsI vs. crp	0.1	0.1
ptsI vs. cyaA;crr	<0.001	<0.001
ptsI vs. cyaA;crp	0.002	0.002
ptsI vs. crr;crp	0.001	0.001
ptsI vs. ptsI;crp	<0.001	<0.001
ptsI vs. ptsI;crr	0.26	0.26
ptsI vs. ptsI;cyaA	<0.001	<0.001
cyaA vs. crr	<0.001	<0.001
cyaA vs. crp	0.86	0.86
cyaA vs. cyaA;crr	>0.99	>0.99
cyaA vs. cyaA;crp	>0.99	>0.99
cyaA vs. crr;crp	>0.99	>0.99
cyaA vs. ptsI;crp	0.96	0.96
cyaA vs. ptsI;crr	<0.001	<0.001
cyaA vs. ptsI;cyaA	>0.99	>0.99
crr vs. crp	<0.001	<0.001
crr vs. cyaA;crr	<0.001	<0.001
crr vs. cyaA;crp	<0.001	<0.001
crr vs. crr;crp	<0.001	<0.001
crr vs. ptsI;crp	<0.001	<0.001
crr vs. ptsI;crr	>0.99	>0.99
crr vs. ptsI;cyaA	<0.001	<0.001
crp vs. cyaA;crr	0.47	0.47
crp vs. cyaA;crp	0.76	0.76
crp vs. crr;crp	0.66	0.66
crp vs. ptsI;crp	0.17	0.17
crp vs. ptsI;crr	<0.001	<0.001
crp vs. ptsI;cyaA	0.32	0.32
cyaA;crr vs. cyaA;crp	>0.99	>0.99
cyaA;crr vs. crr;crp	>0.99	>0.99
cyaA;crr vs. ptsI;crp	>0.99	>0.99
cyaA;crr vs. ptsI;crr	<0.001	<0.001
cyaA;crr vs. ptsI;cyaA	>0.99	>0.99
cyaA;crp vs. crr;crp	>0.99	>0.99
cyaA;crp vs. ptsI;crp	0.99	0.99
cyaA;crp vs. ptsI;crr	<0.001	<0.001
cyaA;crp vs. ptsI;cyaA	>0.99	>0.99
crr;crp vs. ptsI;crp	>0.99	>0.99
crr;crp vs. ptsI;crr	<0.001	<0.001
crr;crp vs. ptsI;cyaA	>0.99	>0.99
ptsI;crp vs. ptsI;crr	<0.001	<0.001
ptsI;crp vs. ptsI;cyaA	>0.99	>0.99
ptsI;crr vs. ptsI;cyaA	<0.001	<0.001

## Sheet: Sheet2
Figure 2	length	width		Figure 3
WT	3.37	0.95		WT	length	width		WT	length	width		WT	length	width
ptsI	2.43	0.86		LB only	3.52	0.98		LB only	3.19	0.95		LB only	3.41	0.94
cysA	1.95	0.87		Pyr:PEP 1:0	3.58	1.01		0.2% PEP	2.95	0.79		0.2% Pyr	3.3	0.95
crr	2.71	0.89		Pyr:PEP 3:1	3.49	0.99		0.15% PEP	3.19	0.83		0.15% Pyr	3.37	0.94
crp	2.11	0.87		Pyr:PEP 1:1	3.39	0.93		0.05% Pyr	3.29	0.96		0.05% PEP	3.05	0.8
cyaA;crr	1.89	0.85		Pyr:PEP 1:3	2.94	0.82
cyaA;crp	1.93	0.86		Pyr:PEP 0:1	3.12	0.78
crr;crp	1.92	0.86
ptsI;crp	1.82	0.78		ptsI	length	width		ptsI	length	width		ptsI	length	width
ptsI;crr	2.7	0.91		LB only	2.7	0.87		LB only	2.45	0.87		LB only	2.59	0.87
ptsI;cyaA	1.86	0.79		Pyr:PEP 1:0	3.24	1.03		0.2% PEP	2.6	0.8		0.2% Pyr	2.84	0.94
				Pyr:PEP 3:1	3.03	0.99		0.15% PEP	2.6	0.83		0.15% Pyr	2.73	0.93
				Pyr:PEP 1:1	2.78	0.92		0.05% Pyr	2.71	0.96		0.05% PEP	2.63	0.82
				Pyr:PEP 1:3	2.67	0.86
				Pyr:PEP 0:1	2.35	0.74
